# Supplementary material for: Sub‐maximal aerobic exercise training reduces haematocrit and ameliorates symptoms in Andean highlanders with chronic mountain sickness
Source: Exp Physiol. 2021 Sep 30;106(11):2198–209. doi: 10.1113/EP089975 (PMC9293431; doi:10.1113/EP089975)
Supplement: Supplementary file 1 — Statistical Summary Document [file EPH-106-2198-s001.xlsx]

## Sheet: Statistical Summary Table
Statistical Summary Document
Manuscript Title:	Sub-maximal aerobic exercise training reduces hematocrit and ameliorates symptoms in Andean highlanders with Chronic Mountain Sickness
Authors:	José Luis Macarlupú, Gustavo Vizcardo-Galindo, Rómulo Figueroa-Mujíca, Nicolas Voituron, Jean-Paul Richalet, Francisco C. Villafuerte
Animal model used, if applicable:
Underlying hypothesis:	Primary hypothesis: Sub-maximal aerobic exercise training reduces excessive hematocrit and ameliorate signs and symptoms of CMS in Andean highlanders.
	Secondary hypothesis: Sub-maximal aerobic exercise training can improve aerobic capacity, and reduce cardiovascular and cardio-metabolic risk factors in Andean highlanders with CMS.
Definitions of ‘n’:	Number of highlanders with CMS participating in the study.
Statistical summary table:
Experimental question number	Finding/ conclusion	Experimental location/variable	Mean value	Standard Deviation	n	Exact P value	Figure/table in which data are presented	Units	Data comparisons	Statistical test	Any other experimental factors	Comments
Multiple tests of the same question are shown in different rows		e.g. cortex vs cerebellum or genotype	(or other summary statistic)	(SD)	(value)	If P is considered significant against a stated confidence limit, authors may indicate this in bold.The exact value must be stated unless P is less than 0.0001, in which case < is permitted.			e.g. WT vs KO		e.g. subjects’ age or sex	e.g. observation
1. Does hematocrit decreases with sub-maximal aerobic exercise training?	Hematocrit decreases progressively	Hematocrit at baseline	70.63	5.32	8	NA	Figure 1	%	Baseline vs week 4, and baseline vs week 8	RM one-way ANOVA and Tukey´s multiple comparison test		Week 4 vs week 8 non-significant
		Hematocrit at 4 weeks	66.88	5.92	8	0.0097	Figure 1	%
		Hematocrit at 8 weeks	65.59	6.62	8	0.012	Figure 1	%
2. Does CMS score decreases with sub-maximal aerobic exercise training?	CMS score decreases progressively	CMS score at baseline	8.75	3.92	8	NA	Figure 1	Points	Baseline vs week 4, and baseline vs week 8	RM one-way ANOVA and Tukey´s multiple comparison test		Week 4 vs week 8 non-significant
		CMS score at 4 weeks	4.75	3.69	8	0.026	Figure 1	Points
		CMS score at 8 weeks	3.5	2.39	8	0.024	Figure 1	Points
3. Does aerobic capacity improves with sub-maximal aerobic exercise training?	Peak VO2 increases at week 8	Peak VO2 at baseline	33.81	6.74	8	NA	Figure 2 & Table 2	ml/kg/min	Baseline vs week 4, and baseline vs week 8	RM one-way ANOVA and Tukey´s multiple comparison test		Week 4 vs week 8 non-significant
		Peak VO2 at 4 weeks	36.35	5.36	8	0.213	Figure 2 & Table 2	ml/kg/min
		Peak VO2 at 8 weeks	37.2	5.57	8	0.049	Figure 2 & Table 2	ml/kg/min
4. Does conventional in-office BP at rest or peak exercise decreases with sub-maximal aerobic exercise training?	No change in coventional in-office BP at rest	Conventional in-office SBP at baseline	115.8	10.85	8	NA	Table 2	mmHg	Baseline vs week 4, and baseline vs week 8	Friedman test and Dunn’s multiple comparisons		Week 4 vs week 8 non-significant
		Conventional in-office SBP at 4 weeks	110.1	11.1	8	0.782	Table 2	mmHg
		Conventional in-office SBP at 8 weeks	109.8	14.57	8	0.401	Table 2	mmHg
		Conventional in-office DBP at baseline	70.63	8.14	8	NA	Table 2	mmHg	Baseline vs week 4, and baseline vs week 8	RM one-way ANOVA and Tukey´s multiple comparison test		Week 4 vs week 8 non-significant
		Conventional in-office DBP at 4 weeks	67.5	7.07	8	0.379	Table 2	mmHg
		Conventional in-office DBP at 8 weeks	66.11	9.66	8	0.622	Table 2	mmHg
	Reduction of BP at peak exercise only at week 4	Conventional in-office SBP at baseline	156.3	17.5	8	NA	Table 2	mmHg	Baseline vs week 4, and baseline vs week 8	Friedman test and Dunn’s multiple comparisons		Week 4 vs week 8 non-significant
		Conventional in-office SBP at 4 weeks	140	10.35	8	0.005	Table 2	mmHg
		Conventional in-office SBP at 8 weeks	148.3	15.79	8	0.507	Table 2	mmHg
		Conventional in-office DBP at baseline	89.25	2.87	8	NA	Table 2	mmHg	Baseline vs week 4, and baseline vs week 8	Friedman test and Dunn’s multiple comparisons		Week 4 vs week 8 non-significant
		Conventional in-office DBP at 4 weeks	81.38	5.85	8	0.018	Table 2	mmHg
		Conventional in-office DBP at 8 weeks	86	4.75	8	0.952	Table 2	mmHg
5. Does ambulatory BP changes with sub-maximal aerobic exercise training?	No change in ambulatory BP	24h SBP at baseline	115.3	6.55	8	NA	Table 3	mmHg	Baseline vs week 8	Students t-test, paired
		24h SBP at 8 weeks	120.1	9.17	8	0.117	Table 3	mmHg
		24h DBP at baseline	71.71	3.68	8	NA	Table 3	mmHg	Baseline vs week 8	Students t-test, paired
		24h DBP at 8 weeks	74.43	3.46	8	0.208	Table 3	mmHg
		Daytime SBP at baseline	117	5.8	8	NA	Table 3	mmHg	Baseline vs week 8	Students t-test, paired
		Daytime SBP at 8 weeks	123	10.75	8	0.099	Table 3	mmHg
		Daytime DBP at baseline	73.43	3.95	8	NA	Table 3	mmHg	Baseline vs week 8	Students t-test, paired
		Daytime DBP at 8 weeks	76.43	5.13	8	0.191	Table 3	mmHg
		Sleep SBP at baseline	105.4	11.84	8	NA	Table 3	mmHg	Baseline vs week 8	Wilcoxon matched-pairs signed rank test
		Sleep SBP at 8 weeks	104.4	13.73	8	0.719	Table 3	mmHg
		Sleep DBP at baseline	63.46	7.39	8	NA	Table 3	mmHg	Baseline vs week 8	Wilcoxon matched-pairs signed rank test
		Sleep DBP at 8 weeks	65.14	5.96	8	0.718	Table 3	mmHg
7. Does cardiometabolic, erythropoietic, and hemolysis blood markers change with sub-maximal aerobic exercise training?	No change in cardiometabolic, erythropoietic, or hemolysis blood markers, except for an increase in HDL-C at week 8	Glucose at baseline	101.8	28.54	8	NA	Table 4	mg/dl	Baseline vs week 8	Wilcoxon matched-pairs signed rank test
		Glucose at 8 weeks	96.38	18.42	8	0.492	Table 4	mg/dl
		Insulin at baseline	10.31	6.69	8	NA	Table 4	uIU/ml	Baseline vs week 8	Wilcoxon matched-pairs signed rank test
		Insulin at 8 weeks	10.44	9.46	8	0.945	Table 4	uIU/ml
		Total cholesterol at baseline	166.1	45.89	8	NA	Table 4	mg/dl	Baseline vs week 8	Students t-test, paired
		Total cholesterol at 8 weeks	161.4	49.23	8	0.235	Table 4	mg/dl
		HDL-C at baseline	39	9.26	8	NA	Table 4	mg/dl	Baseline vs week 8	Students t-test, paired
		HDL-C at 8 weeks	43.75	9.89	8	0.014	Table 4	mg/dl
		LDL-C at baseline	82.58	49.85	8	NA	Table 4	mg/dl	Baseline vs week 8	Students t-test, paired
		LDL-C at 8 weeks	89.15	45.53	8	0.346	Table 4	mg/dl
		Triglycerides at baseline	222.8	160.3	8	NA	Table 4	mg/dl	Baseline vs week 8	Wilcoxon matched-pairs signed rank test
		Triglycerides at 8 weeks	142.4	61.97	8	0.055	Table 4	mg/dl
		EPO at baseline	14.31	7.99	8	NA	Table 4	mIU/ml	Baseline vs week 8	Wilcoxon matched-pairs signed rank test
		EPO at 8 weeks	20.43	14.63	8	0.148	Table 4	mIU/ml
		Iron at baseline	108.4	29.64	8	NA	Table 4	mg/dl	Baseline vs week 8	Students t-test, paired
		Iron at 8 weeks	120.7	38.06	8	0.527	Table 4	mg/dl
		Ferritin at baseline	89.25	64.88	8	NA	Table 4	mg/dl	Baseline vs week 8	Wilcoxon matched-pairs signed rank test
		Ferritin at 8 weeks	112.5	90.1	8	0.109	Table 4	mg/dl
		Transferrin at baseline	305.1	29.96	8	NA	Table 4	mg/dl	Baseline vs week 8	Wilcoxon matched-pairs signed rank test
		Transferrin at 8 weeks	302.9	25.75	8	0.906	Table 4	mg/dl
		Free plasma haptoglobin at baseline	0.4579	0.34	8	NA	Figure 3	mg/ml	Baseline vs week 4, and baseline vs week 8	RM one-way ANOVA and Tukey´s multiple comparison test		Week 4 vs week 8 non-significant
		Free plasma haptoglobin at 4 weeks	0.5922	0.35	8	0.405	Figure 3	mg/ml
		Free plasma haptoglobin at 8 weeks	0.7024	0.27	8	0.07	Figure 3	mg/ml
